# Supplementary material for: Risk of Dry Eye Syndrome in Patients with Orbital Fracture: A Nationwide Population-Based Cohort Study
Source: Healthcare (Basel). 2021 May 18;9(5):605. doi: 10.3390/healthcare9050605 (PMC8157863; doi:10.3390/healthcare9050605)
Supplement: Supplementary file 1 [file healthcare-09-00605-s001.zip]

Archive with 1 entries (1 files):
- healthcare-1198963-supplementary.pdf
